# Supplementary material for: Correlates of poor medication adherence in chronic psychotic disorders
Source: BJPsych Open. 2020 Dec 28;7(1):e23. doi: 10.1192/bjo.2020.141 (PMC7791569; doi:10.1192/bjo.2020.141)
Supplement: Supplementary file 1 [file S2056472420001416sup001.zip]

Archive with 10 entries (10 files):
- S2056472420001416sup001.pdf
- S2056472420001416sup002.pdf
- S2056472420001416sup003.pdf
- S2056472420001416sup004.pdf
- S2056472420001416sup005.pdf
- S2056472420001416sup006.pdf
- S2056472420001416sup007.pdf
- S2056472420001416sup008.pdf
- S2056472420001416sup009.pdf
- S2056472420001416sup010.pdf
